# Supplementary material for: Codon Optimization Enables the Geneticin Resistance Gene to Be Applied Efficiently to the Genetic Manipulation of the Plant Pathogenic Fungus Botrytis cinerea
Source: Plants (Basel). 2024 Jan 22;13(2):324. doi: 10.3390/plants13020324 (PMC10821057; doi:10.3390/plants13020324)
Supplement: Supplementary file 1 [file plants-13-00324-s001.zip]

Archive with 1 entries (1 files):
- plants-2811390-supplementary.pdf
